# Supplementary material for: Validity and reliability of the Valkyria Trainer Free® linear position transducer in the propulsive phase of bench press in men
Source: PeerJ. 2026 Jul 15;14:e21357. doi: 10.7717/peerj.21357 (PMC13380235; doi:10.7717/peerj.21357)
Supplement: Supplemental Information 1 [file peerj-14-21357-s001.xlsx]

## Sheet: Anthropometry
Participants	Age (years)	Body mass (kg)	Height (m)	BMI (kg/m2)	Fat mass (kg)
1	23	71.8	1.72	24.2	11.9
2	25	75.7	1.74	25	12.5
3	20	113.6	1.76	36.6	27.9
4	20	80.9	1.8	24.9	13.7
5	22	76.2	1.73	25.4	15.6
6	25	63.2	1.63	23.7	11.7
7	22	82	1.91	22.4	7.3
8	21	63.8	1.65	23.4	10.6
9	27	70.9	1.69	24.8	12.4
10	22	68.3	1.68	24.1	12.4
11	20	75	1.76	24.2	10.7
12	27	72.6	1.7	25.1	14.4
13	22	85.3	1.76	27.5	13.4
14	21	77.3	1.82	23.3	12.3
15	24	70.2	1.74	23.1	10.4
16	21	72.8	1.7	25.1	15.3
17	24	82	1.78	25.8	16.9
18	24	72.7	1.68	25.7	14
19	21	77.8	1.83	23.2	11.4

## Sheet: Validity Velocity
VTF	Ch-J
0.08	0.2
0.15	0.25
0.16	0.19
0.17	0.22
0.19	0.2
0.19	0.22
0.2	0.18
0.2	0.23
0.23	0.23
0.25	0.27
0.25	0.24
0.28	0.29
0.29	0.26
0.33	0.33
0.33	0.37
0.33	0.37
0.37	0.36
0.37	0.39
0.38	0.43
0.38	0.36
0.38	0.41
0.39	0.34
0.39	0.37
0.4	0.43
0.41	0.46
0.42	0.42
0.43	0.41
0.45	0.49
0.48	0.48
0.49	0.51
0.49	0.56
0.5	0.5
0.51	0.51
0.51	0.5
0.51	0.49
0.52	0.5
0.52	0.52
0.55	0.55
0.55	0.59
0.55	0.55
0.57	0.5
0.6	0.57
0.6	0.61
0.61	0.67
0.62	0.72
0.62	0.62
0.62	0.61
0.63	0.58
0.65	0.7
0.65	0.66
0.68	0.66
0.69	0.68
0.69	0.69
0.69	0.76
0.7	0.69
0.71	0.72
0.72	0.76
0.72	0.76
0.72	0.76
0.72	0.72
0.76	0.76
0.77	0.78
0.78	0.78
0.79	0.79
0.83	0.83
0.83	0.96
0.85	0.86
0.86	0.88
0.86	0.91
0.86	0.87
0.91	0.9
0.93	0.91
0.94	0.94
0.94	0.97
0.96	0.96
0.97	0.91
0.97	0.96
0.98	0.92
1	0.97
1.05	1.05
1.05	1.07
1.06	1.06
1.08	1.09
1.08	1.02
1.1	1.06
1.1	1.08
1.11	1.02
1.12	1.06
1.12	1.12
1.12	1.08
1.16	1.12
1.17	1.17
1.17	1.17
1.18	1.16
1.19	1.13
1.2	1.24
1.21	1.24
1.22	1.28
1.23	1.13
1.25	1.2
1.27	1.29
1.29	1.3
1.3	1.25
1.31	1.31
1.32	1.32
1.32	1.29
1.34	1.34
1.35	1.33
1.36	1.39
1.46	1.62
1.48	1.45
1.49	1.37
1.54	1.54
1.56	1.56

## Sheet: Validity Power
VTF	Ch-J
75	185
133	230
97	112
137	170
153	161
226	268
119	103
140	157
186	181
151	162
172	167
309	322
227	194
230	225
228	260
263	298
292	287
327	337
223	258
223	218
265	282
233	204
307	298
276	300
282	322
292	296
426	410
357	390
285	288
243	257
240	279
345	351
251	255
253	251
304	295
364	353
408	422
325	332
327	358
492	497
395	347
294	290
295	310
429	474
305	360
370	378
365	368
380	352
329	357
339	334
471	469
287	278
354	353
341	391
419	422
593	590
352	388
424	469
436	467
437	440
394	387
583	559
315	320
511	492
244	254
327	397
453	439
371	365
356	380
461	456
396	368
409	379
419	394
520	512
551	510
437	382
670	603
428	385
475	408
368	343
666	579
364	333
508	469
474	443
237	224
516	456
377	326
378	335
414	366
535	469
408	360
293	251
421	374
457	377
560	486
474	421
479	418
298	281
301	249
714	535
509	305
511	444
524	427
442	301
396	305
385	287
365	306
615	304
659	500
463	402
473	336
464	304
497	370
601	400

## Sheet: Reliability Velocity
Test	Retest
1.1025	1.06
1.05	1.1025
1.075	1.025
1.215	1.1025
0.99	1.04
1.05	1.1025
1.115	1.15
1.215	1.1025
1.0975	1.035
1.06667	1.02667
0.99	1.0775
0.773333	0.726667
1.0475	1.0425
0.926667	0.91
1.07	1.0625
0.87	0.92
0.673333	0.743333
0.79	0.843333
0.67	0.716667
0.645	0.67
0.6	0.575
0.763333	0.743333
0.676667	0.603333
0.793333	0.696667
0.83	0.746667
0.596667	0.626667
0.583333	0.67
0.58	0.615
0.45	0.495
0.683333	0.716667
0.52	0.465
0.42	0.45
0.48	0.44
0.53	0.51
0.47	0.5
0.5	0.54
0.71	0.603333
0.465	0.375

## Sheet: Reliability Power
Test	Retest
353	337.5
338	359.5
341	326.25
394	352.75
312	327.75
338	359.5
363	375.75
394	352.75
361.5	380
472	442.25
465.333	444.667
426.25	467.5
316	295
440.75	432
386.333	381.75
577.75	576.75
444.667	475.333
343	378.333
403.667	439
338.333	366
329	342.333
260	290.5
389.333	379.333
344.333	305.333
491.667	428
510.333	457
300.333	316.667
296	343
350	372
271	298
417.667	440
313.5	277
294	303
333	306
368	356
329	352
347	360
579	487.333
371.5	300.5
